# Supplementary material for: Factor Xa cleaves SARS-CoV-2 spike protein to block viral entry and infection
Source: Nat Commun. 2023 Apr 6;14:1936. doi: 10.1038/s41467-023-37336-9 (PMC10079155; doi:10.1038/s41467-023-37336-9)
Supplement: Supplementary file 3 — Supplementary Data 1 [file 41467_2023_37336_MOESM3_ESM.xlsx]

## Sheet: Proteins
Checked	Protein FDR Confidence: Combined	Master	Accession	Description	Exp. q-value: Combined	Sum PEP Score	Coverage [%]	# Peptides	# PSMs	# Unique Peptides	# AAs	MW [kDa]	calc. pI	Score Sequest HT: Sequest HT	# Peptides (by Search Engine): Sequest HT	# Protein Pathway Groups	# Razor Peptides	Abundances (Scaled): F1: Sample	Found in Sample: [S1] F1: Sample	# Protein Groups	Phospho (S; T; Y) Count	Phospho (S; T; Y) Positions	Modifications
FALSE	High	Master Protein	SARS_CoV_2_S	SARS_CoV_2_S	0	678.872	57	80	767	55	1273	141.1	6.65	3096.3	80	0	46	100	High	1	5	Phospho [S816(100); S937(100); T1160(99.8); S1161(99.8); S1196(100)]	Phospho [S816(100); S937(100); T1160(99.8); S1161(99.8); S1196(100)]
FALSE	High	Master Protein	P59594	Spike glycoprotein OS=Human SARS coronavirus GN=S PE=1 SV=1	0	245.484	18	27	403	2	1255	139	5.86	1448.99	27	0	0	100	High	1	3	Phospho [T1142(99.8); S1143(99.8); S1178(100)]	Phospho [T1142(99.8); S1143(99.8); S1178(100)]
FALSE	High	Master Protein	sp		0	100.834	61	33	44	29	607	69.2	6.18	154.65	33	0	5	100	High	1	0
FALSE	High	Master Protein	P04264	Keratin, type II cytoskeletal 1 OS=Homo sapiens GN=KRT1 PE=1 SV=6	0	84.417	47	29	35	26	644	66	8.12	119.11	29	0	3	100	High	1	0
FALSE	High	Master Protein	P11142	Heat shock cognate 71 kDa protein OS=Homo sapiens GN=HSPA8 PE=1 SV=1	0	70.028	19	13	57	3	646	70.9	5.52	214.09	13	0	15	100	High	1	0
FALSE	High	Master Protein	P54652	Heat shock-related 70 kDa protein 2 OS=Homo sapiens GN=HSPA2 PE=1 SV=1	0	64.924	20	12	40	2	639	70	5.74	154.69	12	0	0	100	High	1	0
FALSE	High	Master Protein	P35527	Keratin, type I cytoskeletal 9 OS=Homo sapiens GN=KRT9 PE=1 SV=3	0	55.337	39	16	20	16	623	62	5.24	69.08	16	0	0	100	High	1	0
FALSE	High	Master Protein	P13645	Keratin, type I cytoskeletal 10 OS=Homo sapiens GN=KRT10 PE=1 SV=6	0	42.413	36	19	21	17	584	58.8	5.21	62.56	19	0	2	100	High	1	0
FALSE	High	Master Protein	P35908	Keratin, type II cytoskeletal 2 epidermal OS=Homo sapiens GN=KRT2 PE=1 SV=2	0	40.374	36	20	21	17	639	65.4	8	58.78	20	0	1	100	High	1	0
FALSE	High	Master Protein	P34931	Heat shock 70 kDa protein 1-like OS=Homo sapiens GN=HSPA1L PE=1 SV=2	0	35.881	16	9	27	4	641	70.3	6.02	86.14	9	0	1	100	High	1	0
FALSE	High	Master Protein	P17066	Heat shock 70 kDa protein 6 OS=Homo sapiens GN=HSPA6 PE=1 SV=2	0	25.113	12	7	21	1	643	71	6.14	64.75	7	0	0	100	High	1	0
FALSE	High	Master Protein	P11021	78 kDa glucose-regulated protein OS=Homo sapiens GN=HSPA5 PE=1 SV=2	0	24.972	9	6	16	4	654	72.3	5.16	46.87	6	0	0	100	High	1	0
FALSE	High	Master Protein	sp	Serum albumin OS=Homo sapiens GN=ALB PE=1 SV=2	0	15.104	10	6	8	2	609	69.3	6.28	26.4	6	0	0	100	High	1	0
FALSE	High	Master Protein	P07900	Heat shock protein HSP 90-alpha OS=Homo sapiens GN=HSP90AA1 PE=1 SV=5	0	11.562	6	4	5	4	732	84.6	5.02	15.18	4	0	0	100	High	1	0
FALSE	High	Master Protein	sp		0	9.958	19	3	4	3	214	24.5	5.02	16.28	3	0	0	100	High	1	1	Phospho [S130(100)]	Phospho [S130(100)]
FALSE	High	Master Protein	P02533	Keratin, type I cytoskeletal 14 OS=Homo sapiens GN=KRT14 PE=1 SV=4	0	9.697	12	5	5	3	472	51.5	5.16	14.48	5	0	0	100	High	1	0
FALSE	High	Master Protein	P13647	Keratin, type II cytoskeletal 5 OS=Homo sapiens GN=KRT5 PE=1 SV=3	0	8.366	8	5	5	3	590	62.3	7.74	11.41	5	0	0	100	High	1	0
FALSE	High	Master Protein	P40227	T-complex protein 1 subunit zeta OS=Homo sapiens GN=CCT6A PE=1 SV=3	0	8.279	4	2	4	2	531	58	6.68	11.99	2	0	0	100	High	1	0
FALSE	High	Master Protein	sp		0	7.771	23	3	3	3	142	16.2	5.14	9.54	3	0	0	100	High	1	0
FALSE	High	Master Protein	P30153	Serine/threonine-protein phosphatase 2A 65 kDa regulatory subunit A alpha isoform OS=Homo sapiens GN=PPP2R1A PE=1 SV=4	0	7.239	4	3	3	3	589	65.3	5.11	10.34	3	0	0	100	High	1	0
FALSE	High	Master Protein	P33992	DNA replication licensing factor MCM5 OS=Homo sapiens GN=MCM5 PE=1 SV=5	0	6.179	5	3	3	3	734	82.2	8.37	9.38	3	0	0	100	High	1	0
FALSE	High	Master Protein	P68104	Elongation factor 1-alpha 1 OS=Homo sapiens GN=EEF1A1 PE=1 SV=1	0	5.73	7	3	3	3	462	50.1	9.01	7.98	3	0	0	100	High	1	0
FALSE	High	Master Protein	Q8IWZ3	Ankyrin repeat and KH domain-containing protein 1 OS=Homo sapiens GN=ANKHD1 PE=1 SV=1	0	5.639	2	3	3	3	2542	269.3	5.73	8.94	3	0	0	100	High	1	0
FALSE	High	Master Protein	sp		0	5.563	8	2	9	2	231	24.4	7.18	19.56	2	0	0	100	High	1	0
FALSE	High	Master Protein	sp		0	4.454	14	3	3	3	222	26	8.43	7.13	3	0	0	100	High	1	0
FALSE	High	Master Protein	Q4VXU2	Polyadenylate-binding protein 1-like OS=Homo sapiens GN=PABPC1L PE=2 SV=1	0	4.125	4	2	2	2	614	68.3	8.87	5.48	2	0	0	100	High	1	0
FALSE	High	Master Protein	sp		0	3.62	15	2	2	2	190	21.3	6.77	7.15	2	0	0	100	High	1	0
FALSE	High	Master Protein	P81605	Dermcidin OS=Homo sapiens GN=DCD PE=1 SV=2	0	3.565	23	2	2	2	110	11.3	6.54	6.24	2	0	0	100	High	1	0
FALSE	High	Master Protein	Q12931	Heat shock protein 75 kDa, mitochondrial OS=Homo sapiens GN=TRAP1 PE=1 SV=3	0	3.296	2	1	1	1	704	80.1	8.21	3.83	1	0	0	100	High	1	0
FALSE	High	Master Protein	sp		0	3.2	7	1	1	1	224	25.1	5.35	3.86	1	0	0		High	1	1	Phospho [S50(100)]	Phospho [S50(100)]
FALSE	High	Master Protein	P62987	Ubiquitin-60S ribosomal protein L40 OS=Homo sapiens GN=UBA52 PE=1 SV=2	0	2.562	14	2	2	2	128	14.7	9.83	4.84	2	0	0	100	High	1	0
FALSE	High	Master Protein	O43390	Heterogeneous nuclear ribonucleoprotein R OS=Homo sapiens GN=HNRNPR PE=1 SV=1	0	2.467	2	1	1	1	633	70.9	8.13	2.89	1	0	0	100	High	1	0
FALSE	High	Master Protein	P38646	Stress-70 protein, mitochondrial OS=Homo sapiens GN=HSPA9 PE=1 SV=2	0	2.4	2	1	1	1	679	73.6	6.16	3.25	1	0	0	100	High	1	0
FALSE	High	Master Protein	O15294	UDP-N-acetylglucosamine--peptide N-acetylglucosaminyltransferase 110 kDa subunit OS=Homo sapiens GN=OGT PE=1 SV=3	0	2.372	2	1	1	1	1046	116.9	6.7	3.98	1	0	0	100	High	1	0
FALSE	High	Master Protein	Q01433	AMP deaminase 2 OS=Homo sapiens GN=AMPD2 PE=1 SV=2	0	2.358	1	1	1	1	879	100.6	6.93	2.94	1	0	0	100	High	1	0
FALSE	High	Master Protein	P17987	T-complex protein 1 subunit alpha OS=Homo sapiens GN=TCP1 PE=1 SV=1	0	2.316	2	1	1	1	556	60.3	6.11	3.32	1	0	0	100	High	1	0
FALSE	High	Master Protein	Q13885	Tubulin beta-2A chain OS=Homo sapiens GN=TUBB2A PE=1 SV=1	0	2.284	4	2	2	2	445	49.9	4.89	4.95	2	0	0	100	High	1	0
FALSE	High	Master Protein	O00178	GTP-binding protein 1 OS=Homo sapiens GN=GTPBP1 PE=1 SV=3	0	2.062	2	1	1	1	669	72.4	8.34	2.45	1	0	0	100	High	1	0
FALSE	High	Master Protein	P49748	Very long-chain specific acyl-CoA dehydrogenase, mitochondrial OS=Homo sapiens GN=ACADVL PE=1 SV=1	0	2.033	2	1	1	1	655	70.3	8.75	2.36	1	0	0	100	High	1	0
FALSE	High	Master Protein	P0CB38	Polyadenylate-binding protein 4-like OS=Homo sapiens GN=PABPC4L PE=2 SV=1	0	1.947	3	1	1	1	370	41.8	9.5	1.79	1	0	0		High	1	0
FALSE	High	Master Protein	P50991	T-complex protein 1 subunit delta OS=Homo sapiens GN=CCT4 PE=1 SV=4	0	1.63	4	1	1	1	539	57.9	7.83	2.71	1	0	0		High	1	0
FALSE	High	Master Protein	O00571	ATP-dependent RNA helicase DDX3X OS=Homo sapiens GN=DDX3X PE=1 SV=3	0	1.624	2	1	1	1	662	73.2	7.18	2.43	1	0	0	100	High	1	0
FALSE	High	Master Protein	Q13748	Tubulin alpha-3C/D chain OS=Homo sapiens GN=TUBA3C PE=1 SV=3	0	1.548	2	1	1	1	450	49.9	5.1	2.37	1	0	0	100	High	1	0
FALSE	High	Master Protein	O14980	Exportin-1 OS=Homo sapiens GN=XPO1 PE=1 SV=1	0	1.294	2	1	1	1	1071	123.3	6.06	3.35	1	0	0		High	1	0
FALSE	High	Master Protein	P02765	Alpha-2-HS-glycoprotein OS=Homo sapiens GN=AHSG PE=1 SV=1	0	1.256	4	1	1	1	367	39.3	5.72	2.44	1	0	0	100	High	1	0
FALSE	High	Master Protein	Q9Y4I1	Unconventional myosin-Va OS=Homo sapiens GN=MYO5A PE=1 SV=2	0	1.24	1	1	1	1	1855	215.3	8.48	2.76	1	0	0		High	1	0
FALSE	High	Master Protein	Q9Y263	Phospholipase A-2-activating protein OS=Homo sapiens GN=PLAA PE=1 SV=2	0	1.231	2	1	1	1	795	87.1	6.37	0	1	0	0		High	1	0
FALSE	High	Master Protein	P54136	Arginine--tRNA ligase, cytoplasmic OS=Homo sapiens GN=RARS PE=1 SV=2	0	1.194	1	1	1	1	660	75.3	6.68	2.12	1	0	0		High	1	0
FALSE	High	Master Protein	P59665	Neutrophil defensin 1 OS=Homo sapiens GN=DEFA1 PE=1 SV=1	0	1.18	10	1	1	1	94	10.2	6.99	2.27	1	0	0	100	High	1	0
FALSE	Medium	Master Protein	P36334	Spike glycoprotein OS=Human coronavirus OC43 GN=S PE=3 SV=1	0.02	1.072	1	1	1	1	1353	150	5.8	2.91	1	0	0	100	High	1	0
FALSE	Medium	Master Protein	Q86YZ3	Hornerin OS=Homo sapiens GN=HRNR PE=1 SV=2	0.02	1.066	2	1	1	1	2850	282.2	10.04	2.41	1	0	0	100	High	1	0
FALSE	Medium	Master Protein	Q9UJ78	Zinc finger MYM-type protein 5 OS=Homo sapiens GN=ZMYM5 PE=1 SV=4	0.02	1.066	1	1	1	1	669	74.8	8.16	0	1	0	0	100	High	1	0
FALSE	Medium	Master Protein	P49368	T-complex protein 1 subunit gamma OS=Homo sapiens GN=CCT3 PE=1 SV=4	0.019	1.059	1	1	1	1	545	60.5	6.49	1.9	1	0	0	100	High	1	0
FALSE	Medium	Master Protein	Q8N8K9	Uncharacterized protein KIAA1958 OS=Homo sapiens GN=KIAA1958 PE=1 SV=1	0.019	1.055	1	1	1	1	716	79.2	6.83	0	1	0	0	100	High	1	0
FALSE	Medium	Master Protein	Q96DZ1	Endoplasmic reticulum lectin 1 OS=Homo sapiens GN=ERLEC1 PE=1 SV=1	0.018	0.984	1	1	1	1	483	54.8	6.28	1.64	1	0	0	100	High	1	0
FALSE	Medium	Master Protein	Q6ZNE9	RUN and FYVE domain-containing protein 4 OS=Homo sapiens GN=RUFY4 PE=2 SV=2	0.018	0.959	2	1	1	1	571	64.3	6.83	2.68	1	0	0	100	High	1	0
FALSE	Medium	Master Protein	Q13547	Histone deacetylase 1 OS=Homo sapiens GN=HDAC1 PE=1 SV=1	0.018	0.951	3	1	1	1	482	55.1	5.48	2.91	1	0	0	100	High	1	0
