# Supplementary material for: Factor Xa cleaves SARS-CoV-2 spike protein to block viral entry and infection
Source: Nat Commun. 2023 Apr 6;14:1936. doi: 10.1038/s41467-023-37336-9 (PMC10079155; doi:10.1038/s41467-023-37336-9)
Supplement: Supplementary file 5 — Source Data [file 41467_2023_37336_MOESM5_ESM.xlsx]

## Sheet: Fig. 1
Figure 1b
FX concentration in healthy donors and COVID-19 patients
group	Concentration (ug/ml)
health donors	4.08133
health donors	7.69678
health donors	7.9226
health donors	7.9226
COVID-19 patients	10.8172
COVID-19 patients	11.6531
COVID-19 patients	12.9912
COVID-19 patients	10.5805
COVID-19 patients	14.2352
COVID-19 patients	11.8941
COVID-19 patients	14.8676
COVID-19 patients	10.4625
COVID-19 patients	12.501
Figure 1c
Post-diagnosis concentrations of FX in serum of COVID-19 patients
group	Concentration (ug/ml)
health donors	4.08133
health donors	7.69678
health donors	7.9226
Patients Day1	10.8172
Patients Day1	8.949
Patients Day1	12.9912
Patients Day7	10.5805
Patients Day7	14.8676
Patients Day7	11.6531
Patients Day14	9.87591
Patients Day14	10.2272
Patients Day14	14.2352
Figure 1d
HEK293T cells co-transfected with ACE2 and FXa or an empty vector (EV) were infected by VSV-SARS-CoV-2, and quantified by flow cytometry at 16, 24, 36, and 48 hpi.
group	timepoint (hour)	infectivity
EV	16	0
EV	16	0
EV	16	0
EV	16	0.2
EV	16	0
ACE2	16	2.5
ACE2	16	2.71
ACE2	16	2.24
ACE2	16	1.8
ACE2	16	0.21
ACE2+FXa	16	0.67
ACE2+FXa	16	1.35
ACE2+FXa	16	0.65
ACE2+FXa	16	0.38
ACE2+FXa	16	0
EV	24	0
EV	24	0.47
EV	24	0.15
EV	24	0.1
ACE2	24	12.7
ACE2	24	16.8
ACE2	24	14.7
ACE2	24	13.4
ACE2	24	14.5
ACE2+FXa	24	8.52
ACE2+FXa	24	9.54
ACE2+FXa	24	6.82
ACE2+FXa	24	9.33
ACE2+FXa	24	8.62
EV	36	0.39
EV	36	0
EV	36	0
EV	36	0
EV	36	0
ACE2	36	34.4
ACE2	36	31.1
ACE2	36	22.6
ACE2	36	33.3
ACE2	36	30.3
ACE2+FXa	48	21
ACE2+FXa	48	21.7
ACE2+FXa	48	21
ACE2+FXa	48	18.5
ACE2+FXa	48	22.8
EV	48	0.14
EV	48	0
EV	48	0
EV	48	0
EV	48	0
ACE2	36	62.3
ACE2	36	64.9
ACE2	36	60.6
ACE2	36	64.5
ACE2	36	72.5
ACE2+FXa	48	58.2
ACE2+FXa	48	56.5
ACE2+FXa	48	56.1
ACE2+FXa	48	58
ACE2+FXa	48	51.3
Figure 1e
HEK293T cells co-transfected with ACE2 and FXa or an empty vector (EV) in TMPRSS2 were infected by VSV-SARS-CoV-2, and quantified by flow cytometry at 16, 24, 36, and 48 hpi.
group	timepoint (hour)	infectivity
EV	16	0
EV	16	0
EV	16	0
EV	16	0.2
EV	16	0
ACE2+TMPRSS2	16	50.5
ACE2+TMPRSS2	16	53.9
ACE2+TMPRSS2	16	47.6
ACE2+TMPRSS2	16	43.8
ACE2+TMPRSS2	16	28.4
ACE2+FXa+TMPRSS2	16	7.75
ACE2+FXa+TMPRSS2	16	2.61
ACE2+FXa+TMPRSS2	16	3.25
ACE2+FXa+TMPRSS2	16	2.79
ACE2+FXa+TMPRSS2	16	4.41
EV	24	0
EV	24	0.47
EV	24	0.15
EV	24	0.1
ACE2+TMPRSS2	24	69.1
ACE2+TMPRSS2	24	48.5
ACE2+TMPRSS2	24	54.2
ACE2+TMPRSS2	24	50.9
ACE2+TMPRSS2	24	47.6
ACE2+FXa+TMPRSS2	24	24.5
ACE2+FXa+TMPRSS2	24	28.9
ACE2+FXa+TMPRSS2	24	25.5
ACE2+FXa+TMPRSS2	24	25.5
ACE2+FXa+TMPRSS2	24	15.6
EV	36	0.39
EV	36	0
EV	36	0
EV	36	0
EV	36	0
ACE2+TMPRSS2	36	83.2
ACE2+TMPRSS2	36	74
ACE2+TMPRSS2	36	76
ACE2+TMPRSS2	36	57.7
ACE2+TMPRSS2	36	57
ACE2+FXa+TMPRSS2	36	23.9
ACE2+FXa+TMPRSS2	36	45.4
ACE2+FXa+TMPRSS2	36	43
ACE2+FXa+TMPRSS2	36	46.5
ACE2+FXa+TMPRSS2	36	39.7
EV	48	0.14
EV	48	0
EV	48	0
EV	48	0
EV	48	0
ACE2+TMPRSS2	48	89.7
ACE2+TMPRSS2	48	90.5
ACE2+TMPRSS2	48	92.2
ACE2+TMPRSS2	48	90.5
ACE2+TMPRSS2	48	89.2
ACE2+FXa+TMPRSS2	48	68.5
ACE2+FXa+TMPRSS2	48	67.3
ACE2+FXa+TMPRSS2	48	70.7
ACE2+FXa+TMPRSS2	48	67.4
ACE2+FXa+TMPRSS2	48	62
Figure 1f
MA104 cells transduced with FXa (MA104-FXa) or an empty vector (MA104-EV) were infected with VSV-SARS-CoV-2. Infectivity of the cells was quantified by flow cytometry at 16, 24, 36, and 48 hpi.
group	MOI	timepoint (hpi)	infectivity
EV	0.5	16h	5264
EV	0.5	16h	2637
EV	0.5	16h	2588
FXa	0.5	16h	999
FXa	0.5	16h	1654
FXa	0.5	16h	1412
EV	0.25	16h	2980
EV	0.25	16h	3040
EV	0.25	16h	2920
FXa	0.25	16h	1435
FXa	0.25	16h	1495
FXa	0.25	16h	1465
EV	0.13	16h	2719
EV	0.13	16h	2527
EV	0.13	16h	2648
FXa	0.13	16h	1196
FXa	0.13	16h	1054
FXa	0.13	16h	1119
EV	0.06	16h	2281
EV	0.06	16h	2289
EV	0.06	16h	2461
FXa	0.06	16h	1448
FXa	0.06	16h	1217
FXa	0.06	16h	1152
EV	0.5	24h	13463
EV	0.5	24h	14220
EV	0.5	24h	13185
FXa	0.5	24h	3155
FXa	0.5	24h	4337
FXa	0.5	24h	3499
EV	0.25	24h	5143
EV	0.25	24h	5039
EV	0.25	24h	5377
FXa	0.25	24h	2039
FXa	0.25	24h	1569
FXa	0.25	24h	1669
EV	0.13	24h	3499
EV	0.13	24h	3065
EV	0.13	24h	3379
FXa	0.13	24h	1482
FXa	0.13	24h	2029
FXa	0.13	24h	1254
EV	0.06	24h	2060
EV	0.06	24h	2980
EV	0.06	24h	2633
FXa	0.06	24h	1287
FXa	0.06	24h	1352
FXa	0.06	24h	1505
EV	0.5	36h	52245
EV	0.5	36h	55537
EV	0.5	36h	54212
FXa	0.5	36h	4645
FXa	0.5	36h	4109
FXa	0.5	36h	5027
EV	0.25	36h	30379
EV	0.25	36h	29500
EV	0.25	36h	27658
FXa	0.25	36h	2643
FXa	0.25	36h	2913
FXa	0.25	36h	2942
EV	0.13	36h	24455
EV	0.13	36h	20751
EV	0.13	36h	20835
FXa	0.13	36h	2158
FXa	0.13	36h	2032
FXa	0.13	36h	2034
EV	0.06	36h	5956
EV	0.06	36h	6588
EV	0.06	36h	5902
FXa	0.06	36h	1941
FXa	0.06	36h	2138
FXa	0.06	36h	2067
EV	0.5	48h	62074
EV	0.5	48h	67885
EV	0.5	48h	68789
FXa	0.5	48h	5947
FXa	0.5	48h	7534
FXa	0.5	48h	7073
EV	0.25	48h	51170
EV	0.25	48h	47738
EV	0.25	48h	48082
FXa	0.25	48h	6266
FXa	0.25	48h	5061
FXa	0.25	48h	4262
EV	0.13	48h	29958
EV	0.13	48h	26898
EV	0.13	48h	32577
FXa	0.13	48h	3400
FXa	0.13	48h	3929
FXa	0.13	48h	3654
EV	0.06	48h	19546
EV	0.06	48h	19482
EV	0.06	48h	19377
FXa	0.06	48h	2901
FXa	0.06	48h	2663
FXa	0.06	48h	2710
Figure 1g
VSV-SARS-CoV-2 was pre-incubated with FXa at the indicated concentrations 1 hour before infection.
group	timepoint (hpi)	MFI
PBS	16h	16311
PBS	16h	16432
PBS	16h	10956
FXa 125nM	16h	5291
FXa 125nM	16h	3615
FXa 125nM	16h	3508
FXa 250nM	16h	1429
FXa 250nM	16h	1063
FXa 250nM	16h	503
FXa 500nM	16h	1334
FXa 500nM	16h	1333
FXa 500nM	16h	911
FXa 1uM	16h	1195
FXa 1uM	16h	1186
FXa 1uM	16h	857
PBS	24h	93012
PBS	24h	107119
PBS	24h	86241
FXa 125nM	24h	32128
FXa 125nM	24h	30990
FXa 125nM	24h	17907
FXa 250nM	24h	15099
FXa 250nM	24h	11232
FXa 250nM	24h	13249
FXa 500nM	24h	4106
FXa 500nM	24h	4416
FXa 500nM	24h	4937
FXa 1uM	24h	1179
FXa 1uM	24h	1587
FXa 1uM	24h	1032
PBS	36h	193456
PBS	36h	185001
PBS	36h	180836
FXa 125nM	36h	77875
FXa 125nM	36h	74252
FXa 125nM	36h	73637
FXa 250nM	36h	73259
FXa 250nM	36h	71191
FXa 250nM	36h	70232
FXa 500nM	36h	24534
FXa 500nM	36h	24105
FXa 500nM	36h	29506
FXa 1uM	36h	12536
FXa 1uM	36h	13416
FXa 1uM	36h	10971
PBS	48h	202460
PBS	48h	206810
PBS	48h	187583
FXa 125nM	48h	106331
FXa 125nM	48h	115512
FXa 125nM	48h	117132
FXa 250nM	48h	89064
FXa 250nM	48h	92521
FXa 250nM	48h	89736
FXa 500nM	48h	75330
FXa 500nM	48h	75271
FXa 500nM	48h	71313
FXa 1uM	48h	56936
FXa 1uM	48h	53673
FXa 1uM	48h	67095
Figure 1i
MA104 and Vero E6 cells were infected with live wild-type SARS-CoV-2. At 24 hpi, infectivity was measured with an immune-plaque assay
MA104
group	plaque number
Uninfected	0
Uninfected	1
Uninfected	2
PBS	111
PBS	116
PBS	108
FXa	11
FXa	19
FXa	14
Vero E6
group	plaque number
Uninfected	0
Uninfected	1
Uninfected	2
PBS	118
PBS	98
PBS	81
FXa	19
FXa	28
FXa	14
Figure 1j
A549-ACE2 cells were either preincubated with 100 nM FXa for 1 hour and then infected with live WT SARS-CoV-2 or treated with FXa at the time of infection. Infectivity was measured by immune-plaque assays 24 hours post infection.
group	plaque number
PBS(pretreated)	64
PBS(pretreated)	41
PBS(pretreated)	43
FXa (pretreated)	3
FXa (pretreated)	2
FXa (pretreated)	5
PBS(concomitant)	52
PBS(concomitant)	39
PBS(concomitant)	47
FXa (concomitant)	3
FXa (concomitant)	8
FXa (concomitant)	6

## Sheet: Fig. 2
Figure 2a
The binding affinity of FXa with full-length wild-type S protein, subunit S1, subunit S2, or RBD was quantified by ELISA
group	OD(450nm)
PBS	0.054
PBS	0.051
PBS	0.055
PBS	0.054
PBS	0.05
PBS	0.055
PBS	0.053
PBS	0.05
PBS	0.054
Spike-full length	0.274
Spike-full length	0.274
Spike-full length	0.276
Spike-full length	0.275
Spike-full length	0.274
Spike-full length	0.338
Spike-full length	0.274
Spike-full length	0.273
Spike-full length	0.337
Spike-S1	0.161
Spike-S1	0.137
Spike-S1	0.142
Spike-S1	0.16
Spike-S1	0.136
Spike-S1	0.19
Spike-S1	0.159
Spike-S1	0.135
Spike-S1	0.192
Spike-S2	0.194
Spike-S2	0.146
Spike-S2	0.13
Spike-S2	0.193
Spike-S2	0.145
Spike-S2	0.198
Spike-S2	0.192
Spike-S2	0.145
Spike-S2	0.197
Spike-RBD	0.179
Spike-RBD	0.195
Spike-RBD	0.217
Spike-RBD	0.179
Spike-RBD	0.195
Spike-RBD	0.299
Spike-RBD	0.179
Spike-RBD	0.195
Spike-RBD	0.299
Figure 2b
The binding affinity of FXa to VSV-SARS-CoV-2 viral particles was quantified by ELISA.
group	OD(450nm)
FC	0.056
FC	0.051
FC	0.051
FXa-FC	0.166
FXa-FC	0.162
FXa-FC	0.145
Figure 2d
The binding affinity at indicated concentrations of FXa was measured by ELISA.
group	OD(450nm)
0	0.054
0	0.054
0	0.053
4.175ng	0.055
4.175ng	0.055
4.175ng	0.054
8.35ng	0.061
8.35ng	0.065
8.35ng	0.061
16.7ng	0.156
16.7ng	0.17
16.7ng	0.125
31.25ng	0.254
31.25ng	0.166
31.25ng	0.135
62.5ng	0.157
62.5ng	0.109
62.5ng	0.158
125ng	0.156
125ng	0.121
125ng	0.246
250ng	0.158
250ng	0.199
250ng	0.187
500ng	0.252
500ng	0.182
500ng	0.307
1000ng	0.455
1000ng	0.323
1000ng	0.358
Figure 2c
Figure 2e
Figure 2f
Figure 2g

## Sheet: Fig. 3
Figure 3a
The binding between ACE2 with S protein or FXa-pretreated S protein was measured by ELISA
group	OD(450nm)
PBS	0.088
PBS	0.088
PBS	0.085
PBS	0.088
PBS	0.088
PBS	0.085
PBS	0.089
PBS	0.089
PBS	0.086
Spike	0.176
Spike	0.163
Spike	0.165
Spike	0.175
Spike	0.161
Spike	0.166
Spike	0.193
Spike	0.179
Spike	0.179
Spike + FXa	0.134
Spike + FXa	0.131
Spike + FXa	0.13
Spike + FXa	0.133
Spike + FXa	0.133
Spike + FXa	0.13
Spike + FXa	0.119
Spike + FXa	0.118
Spike + FXa	0.12
Figure 3b
The binding between S protein or FXa-pretreated S protein and ACE2 expressed on A549 cells was measured by flow cytometry
group	MFI
PBS	107
PBS	79.5
PBS	103
PBS	105
S protein	1143
S protein	951
S protein	977
S protein	894
S protein+Fxa	406
S protein+Fxa	395
S protein+Fxa	390
S protein+Fxa	433
Figure 3c
The binding of FXa with S protein, S protein-ACE2 complex, or PBS control, assessed by ELISA.
group	OD(450nm)
PBS	0.044
PBS	0.049
PBS	0.045
PBS	0.057
PBS	0.085
PBS	0.06
PBS	0.057
PBS	0.085
PBS	0.06
Spike	0.164
Spike	0.137
Spike	0.175
Spike	0.194
Spike	0.21
Spike	0.173
Spike	0.113
Spike	0.107
Spike	0.119
Spike + ACE2	0.167
Spike + ACE2	0.127
Spike + ACE2	0.142
Spike + ACE2	0.167
Spike + ACE2	0.148
Spike + ACE2	0.144
Spike + ACE2	0.157
Spike + ACE2	0.124
Spike + ACE2	0.107
Figure 3d
The binding between the S protein or the membrane-bound S protein–ACE2 complex with FXa expressed on 293T cells.
group	MFI
PBS	489
PBS	510
PBS	558
S protein	15945
S protein	15460
S protein	15680
S protein+ACE2	16813
S protein+ACE2	14789
S protein+ACE2	16848
Figure 3e
The effect of RIVA or FONDA on the binding of FXa with the S protein was measured by ELISA.
group	OD(450nm)
FXa	0.12
FXa	0.12
FXa	0.14
FXa + Rivaroxaban	0.12
FXa + Rivaroxaban	0.13
FXa + Rivaroxaban	0.1
FXa + Fondaparinux	0.11
FXa + Fondaparinux	0.11
FXa + Fondaparinux	0.12
Figure 3g
The infectivity of VSV-SARS-CoV-2 in MA104 cells that were pretreated or not treated with FXa in the presence or absence of RIVA or FONDA was examined with flow cytometry (g).
group	MFI
spike	101036
spike	122802
spike	110858
spike+ Fondaparinux	128634
spike+ Fondaparinux	124664
spike+ Fondaparinux	101898
spike+ FXa+Fondaparinux	36220
spike+ FXa+Fondaparinux	33899
spike+ FXa+Fondaparinux	46703
spike+ rivaroxaban	124780
spike+ rivaroxaban	101898
spike+ rivaroxaban	88682
spike+FXa	39661
spike+FXa	35850
spike+FXa	32645
spike+FXa+ rivaroxaban	96250
spike+FXa+ rivaroxaban	91597
spike+FXa+ rivaroxaban	87890
Figure 3i
FXa pretreated or not treated with RIVA or FONDA was incubated with the S protein; then the binding capability of those S proteins with ACE2 coated on a plate
group	OD(450nm)
control	0.05
control	0.06
control	0.09
control	0.05
control	0.06
control	0.09
control	0.05
control	0.04
control	0.09
spike	0.28
spike	0.25
spike	0.18
spike	0.28
spike	0.25
spike	0.18
spike	0.24
spike	0.22
spike	0.16
spike+ Fondaparinux	0.26
spike+ Fondaparinux	0.22
spike+ Fondaparinux	0.25
spike+ Fondaparinux	0.26
spike+ Fondaparinux	0.23
spike+ Fondaparinux	0.25
spike+ Fondaparinux	0.25
spike+ Fondaparinux	0.2
spike+ Fondaparinux	0.24
spike+ FXa+Fondaparinux	0.1
spike+ FXa+Fondaparinux	0.11
spike+ FXa+Fondaparinux	0.1
spike+ FXa+Fondaparinux	0.1
spike+ FXa+Fondaparinux	0.12
spike+ FXa+Fondaparinux	0.1
spike+ FXa+Fondaparinux	0.1
spike+ FXa+Fondaparinux	0.11
spike+ FXa+Fondaparinux	0.1
spike+ rivaroxaban	0.2
spike+ rivaroxaban	0.24
spike+ rivaroxaban	0.17
spike+ rivaroxaban	0.2
spike+ rivaroxaban	0.24
spike+ rivaroxaban	0.17
spike+ rivaroxaban	0.2
spike+ rivaroxaban	0.24
spike+ rivaroxaban	0.18
spike+FXa	0.09
spike+FXa	0.09
spike+FXa	0.07
spike+FXa	0.09
spike+FXa	0.09
spike+FXa	0.07
spike+FXa	0.08
spike+FXa	0.08
spike+FXa	0.07
spike+FXa+ rivaroxaban	0.23
spike+FXa+ rivaroxaban	0.17
spike+FXa+ rivaroxaban	0.24
spike+FXa+ rivaroxaban	0.23
spike+FXa+ rivaroxaban	0.17
spike+FXa+ rivaroxaban	0.24
spike+FXa+ rivaroxaban	0.23
spike+FXa+ rivaroxaban	0.21
spike+FXa+ rivaroxaban	0.18
Figure 3k
The infectivity of live SARS-CoV-2 in MA104 cells pretreated or not treated with FXa in the presence or absence of RIVA or FONDA was examined using an immune-plaque assay.
group	Plaque number
spike	45
spike	45
spike	51
spike+FXa	8
spike+FXa	5
spike+FXa	5
spike+ rivaroxaban	50
spike+ rivaroxaban	49
spike+ rivaroxaban	43
spike+ Fondaparinux	56
spike+ Fondaparinux	36
spike+ Fondaparinux	66
spike+FXa+ rivaroxaban	42
spike+FXa+ rivaroxaban	38
spike+FXa+ rivaroxaban	38
spike+ FXa+Fondaparinux	15
spike+ FXa+Fondaparinux	9
spike+ FXa+Fondaparinux	7
Figure 3h

## Sheet: Fig. 4
Figure 4a
Body weight of mice infected with 3×105 PFU SARS-CoV-2 WT strain and treated with or without FXa-Fc fusion protein. Fc-protein was used as control.
untreated											FC treated					FXa-Fc treated											day
100	100	100	100	100	100	100	100	100	100	100	100	100	100	100	100	100	100	100	100	100	98.4375	98.5075	97.8495	98.421	100.529	102	1
99	100	97	97	94	99.4737	101.316	98.4293	96.0227	100	97.8378	97	99	97	100	98	96	95	101	101	104	102.604	99.5025	98.9247	98.421	101.587	103.5	2
103	93	95	99	93	98.421	105.263	96.3351	98.2955	102.381	100	98	99	98	105	95	96	97	96	100	104	102.083	100.995	98.3871	97.8947	100.423	102	3
97	97	95	98	92	97.3684	109.21	96.8586	98.8636	102.976	101.622	100	99	98	101	91	93	97	94	101	102	92.7083	97.5124	97.8495	97.3684	98.4127	102	4
83	88	80	85	80	96.8421	107.237	97.3822	97.1591	100	100.54	88	100	89	92	76	87	92	80	103	100	82.8125	88.0597	84.9462	97.3684	100	104	5
78	84		79		90.5263	96.0526	93.1937	84.6591	92.2619	103.243	79	79	76	75		79	79	83	100	99		78.1094	86	98.9474	96.2963	104.5	6
	81				82.1053	86.8421	80.6283	78.9773		87.027						82	89	84	92	93			90	101.053	88.8889	104.5	7
					75.7895	84.2105	76.9634			81.0811						85	92	84	90	83			92	100.526	91.5344	107.5	8
																91	96	88	88	81			91	104.737	98.4127	109.5	9
																93	96	91	85	77			95.3	102.105	99.4709	108	10
																96	97	92					96	103.158	100.529	107	11
																99	98	95					98	104.21	101.587	107	12
																100	100	96					99	102	101.256	108	13
																102	101	99					98	101	99	105	14
																104	103	100					100	103	102	106	15
Figure 4b
survival of mice infected with 3×105 PFU SARS-CoV-2 WT strain and treated with or without FXa-Fc fusion protein. Fc-protein was used as control.
day	PBS	200ug FXa	FC
5	1	1	1
6	1	1	1
6	1		1
6	1		1
6	1		1
6	1
7	1
7	1
7	1
7	1
7	1
10		1
10		1
15		0
15		0
15		0
15		0
15		0
15		0
15		0
Figure 4c-e
Viral load in the tracheas (c), lungs (d), and brains (e) of mice treated with or without FXa-Fc fusion protein or Fc control was assessed by Q-PCR.
c			d			e
group	copy number		group	copy number		group	copy number
PBS	125540		PBS	5.05615e+06		PBS	4.19888e+06
PBS	112651		PBS	5.48965e+06		PBS	6.21186e+06
PBS	94219.6		PBS	4.99397e+06		PBS	1.17581e+07
PBS	88102.3		PBS	5.81789e+06		PBS	1.01139e+07
FC	249585		FC	4.42931e+06		FC	1.31864e+07
FC	487223		FC	4.12701e+06		FC	1.11645e+07
FC	80075.9		FC	3.64505e+06		FC	1.2864e+07
FC	86168.4		FC	3.11132e+06		FC	1.00206e+07
FXa-Fc	112.99		FXa-Fc	8119.66		FXa-Fc	26.6084
FXa-Fc	114.21		FXa-Fc	6822.74		FXa-Fc	32.2977
FXa-Fc	9.27		FXa-Fc	14100.4		FXa-Fc	186.273
FXa-Fc	15.12		FXa-Fc	5204.82		FXa-Fc	108.72
Figure 4f
Viral load in the lungs of of FXa(KO)-K18-hACE2 mice and K18-hACE2 mice was assessed by q-PCR.
group	copy number
K18-hACE2	1.45729
K18-hACE2	0.002282
K18-hACE2	1.01042
K18-hACE2	0.79708
FXa (KO)-K18-hACE2	4.24482
FXa (KO)-K18-hACE2	4.7522
FXa (KO)-K18-hACE2	2.04368
FXa (KO)-K18-hACE2	1.7445

## Sheet: Fig. 5
Figure 5a
Body weight of mice infected with 5×103 PFU of SARS-CoV-2 (WT-1) and treated with or without FXa-Fc in the presence or absence of RIVA or FONDA.
untreated						Fondaparinux treated						Rivaroxaban treated						FXa-Fc treated						FXa-Fc + Fondaparinux treated						FXa-Fc + Rivaroxaban treated
100	100	100	100	100	100	100	100	100	100	100	100	100	100	100	100	100	100	100	100	100	100	100	100	100	100	100	100	100	100	100	100	100	100	100	100
102	103	98	98	100	96	101	99	99	98	105	102	99	101	100	101	98	99	99	100	104	94	99	99	99	101	100	93	93	93	105	103	103	98	96	98
106	112	95	93	98	93	102	100	98	96	108	101	98	101	98	91	90	98	100	100	104	94	100	99	97	100	100	95	95	97	107	105	106	97	97	94
99	105	91	80	89	83	101	98	97	96	102	100	96	100	93	85	76	98	96	96	102	97	102	102	97	98	98	95	98	100	104	99	102	98	100	89
94	92	85		76	72	98	95	96	91	98	96	93	99	88	77		86	90	96	100	93	100	101	97	96	97	98	100	99	96	93	93	86	95	79
89	79	73				88	92	95	86	93	88		92	83				87	93	97	90	98	98	96	93	94	96	102	100	88	80	87	80	89	71
79							84	92	80	88			85					84	89	93	88	99	97	96	89	91	95	99	100	77		77		84
							80	87										79	87	89	84	100	98	98	86	88	98	102	99
								82										80	84	88	80	101	100	99	85	86	98	102	100
																		81	82	85		103	100	99	83	84	98	103	102
																		79	78	83		105	102	99	80	84	99	103	103
																		77	75	84		104	104	100	74	87	100	104	104
Figure 5b
survival of mice infected with 5×103 PFU of SARS-CoV-2 (WT-1) and treated with or without FXa-Fc in the presence or absence of RIVA or FONDA.
Days	PBS treated	Fondaparinux treated	Rivaroxaban treated	FXa-FC treated	FXa-FC + Fondaparinux treated	FXa-FC + Rivaroxaban treated
6	1
7	1
7	1
4	1
5	1
5	1
6		1
8		1
9		1
7		1
7		1
8		1
5			1
6			1
7			1
4			1
5			1
6			1
12				1
12				1
14				0
10				1
14				0
14				0
12					1
14					0
14					0
14					0
14					0
14					0
6						1
7						1
8						1
6						1
7						1
8						1
Figure 5c-e
(c-e) Viral load in the trachea (c), lung (d), and brain (e) of mice treated with or without FXa-Fc in the presence or absence of RIVA or FONDA was assessed by qPCR.
c			d			e
group	copy number		group	copy number		group	copy number
PBS	24674.8		PBS	8.58382e+06		PBS	3.93691e+06
PBS	38977.9		PBS	7.52663e+06		PBS	5.38401e+06
PBS	43394.9		PBS	5.02483e+06		PBS	7.056e+06
PBS	63532.9		PBS	4.94932e+06		PBS	6.73231e+06
FXa	5814.65		FXa	1.20661e+06		FXa	2850.5
FXa	3117.28		FXa	890224		FXa	5369.35
FXa	10873.4		FXa	1.2175e+06		FXa	4095.22
FXa	5977.22		FXa	786662		FXa	1762.94
FXa+Fondaparinux	7173.28		FXa+Fondaparinux	987372		FXa+Fondaparinux	6974.88
FXa+Fondaparinux	4264.42		FXa+Fondaparinux	926078		FXa+Fondaparinux	3699.92
FXa+Fondaparinux	1190.89		FXa+Fondaparinux	1.72248e+06		FXa+Fondaparinux	2101.77
FXa+Fondaparinux	1977.05		FXa+Fondaparinux	873245		FXa+Fondaparinux	2037.89
FXa+Rivaroxaban	41713.2		FXa+Rivaroxaban	3.34805e+06		FXa+Rivaroxaban	7.80952e+06
FXa+Rivaroxaban	45376.8		FXa+Rivaroxaban	3.19461e+06		FXa+Rivaroxaban	5.71993e+06
FXa+Rivaroxaban	33856.4		FXa+Rivaroxaban	7.82636e+06		FXa+Rivaroxaban	1.54259e+06
FXa+Rivaroxaban	33967.4		FXa+Rivaroxaban	3.65739e+06		FXa+Rivaroxaban	2.10142e+06

## Sheet: Fig. 6
Figure 6a
A549-ACE2 cells were preincubated or not preincubated with 100 nM FXa for 1 h, and then infected with either live SARS-CoV-2 WA1 or the B.1.1.7 variant. Infectivity was measured with an immuno-plaque assay 24 hours post infection and the infection inhibition ratio induced by FXa was summarized (right panel).
group	percentage of inhibition by Fxa
WT-pretreat	73.0159
WT-pretreat	62.2951
WT-pretreat	72.8571
B1.1.7-pretreat	39.6552
B1.1.7-pretreat	48.9796
B1.1.7-pretreat	45
WT-concomitant	82.4561
WT-concomitant	70.6897
WT-concomitant	78.125
B1.1.7-concomitant	44.6154
B1.1.7-concomitant	55.8824
B1.1.7-concomitant	41.5385
Figure 6b
Vero E6 cells were pretreated with FXa and then infected with live wild-type virus or the B.1.1.7 SARS-CoV-2 variant at various MOIs. At 24 hpi, infectivity was measured with an immuno-plaque assay (left panel), and the infection inhibition ratio induced by FXa at different MOIs was summarized (right panel).
group	percentage of inhibition by Fxa
WA1 0.2	85.7143
WA1 0.2	85.1852
WA1 0.2	85.7143
B.1.1.7 0.2	69.8113
B.1.1.7 0.2	59.1837
B.1.1.7 0.2	68.3333
WA1 0.5	83.3333
WA1 0.5	79.1304
WA1 0.5	84.1584
B.1.1.7 0.5	79.2857
B.1.1.7 0.5	72.549
B.1.1.7 0.5	79.2793
WA1 1	84.6154
WA1 1	90.4459
WA1 1	86.875
B.1.1.7 1	74.7253
B.1.1.7 1	69.6202
B.1.1.7 1	69.4805
WA1 2	86.9565
WA1 2	85.5895
WA1 2	87.8136
B.1.1.7 2	71.1982
B.1.1.7 2	66.5083
B.1.1.7 2	66.7488
WA1 4	84.8193
WA1 4	86.215
WA1 4	84.1492
B.1.1.7 4	39.0411
B.1.1.7 4	50.8993
B.1.1.7 4	54.1667
WA1 8	76.8
WA1 8	82.643
WA1 8	83.1395
B.1.1.7 8	9.06863
B.1.1.7 8	18.0124
B.1.1.7 8	33.9081
Figure 6c
body weight of mice infected with 3×105 PFU wild-type SARS-CoV-2 or B.1.1.7 variant and treated with or without FXa-Fc fusion protein.
WT					WT+FXa					B.1.1.7					B.1.1.7+FXa
100	100	100	100	100	100	100	100	100	100	100	100	100	100	100	100	100	100	100	100
98	101	101	101	101	101	100	99	97	101	100	100	99	100	100	100	102	100	100	101
100	100	102	104	105	99	97	98	99	99	98	100	97	102	99	100	101	97	100	103
105	98	106	108	103	98	96	96	99	98	96	99	96	104	100	98	104	95	100	105
103	90	103	101	102	103	94	98	90	88	80	90	89	103	101	84	96	97	100	106
95	82	104	93	98	90	90	93	82	82	75	80	86	94	94	81	86	88	86	98
88	77	97	85	88	88	86	85	84	77			84			78	85	86	87	93
80		87			89	86	83	83	78							80		83	87
					88	83	85	84	79									79	83
					90	73	84	85	83
					93		83	87	84
					91		84	90	83
					94		85	93	85
					96		86	94	86
					96		89	95	88
Figure 6d
survival of mice infected with 3×105 PFU wild-type SARS-CoV-2 or B.1.1.7 variant and treated with or without FXa-Fc fusion protein.
Days	WA1	WA1+FXa	B.1.1.7	B.1.1.7+FXa
7	1
7	1
7	1
8	1
8	1
10		1
15		0
15		0
15		0
15		0
6			1
6			1
6			1
6			1
7			1
7				1
7				1
8				1
9				1
9				1
Figure 6e-f
Viral load in the lung (e) and brain (f) of mice treated with or without FXa-Fc fusion protein was assessed by qPCR.
e			f
group	copy number		group	copy number
WA1	205000000		WA1	8340000000
WA1	260000000		WA1	5920000000
WA1	162000000		WA1	18300000000
WA1	254000000		WA1	5270000000
WA1	127000000		WA1	5930000000
WA1+FXa	224417		WA1+FXa	28371103
WA1+FXa	99761.3		WA1+FXa	13005120
WA1+FXa	43009.2		WA1+FXa	34581708
WA1+FXa	40938.6		WA1+FXa	32515689
WA1+FXa	157779		WA1+FXa	12838228
B.1.1.7	701000000		B.1.1.7	32600000000
B.1.1.7	580000000		B.1.1.7	19500000000
B.1.1.7	634000000		B.1.1.7	12600000000
B.1.1.7	643000000		B.1.1.7	18700000000
B.1.1.7	1380000000		B.1.1.7	18000000000
B.1.1.7+FXa	184000000		B.1.1.7+FXa	28500000000
B.1.1.7+FXa	261000000		B.1.1.7+FXa	15500000000
B.1.1.7+FXa	128000000		B.1.1.7+FXa	19500000000
B.1.1.7+FXa	260000000		B.1.1.7+FXa	12700000000
B.1.1.7+FXa	388000000		B.1.1.7+FXa	14400000000

## Sheet: Fig. 7
Figure 7c
Live WT SARS-CoV-2, D614G variant, and the D614G variant engineered with an A570D mutation (D614G + A570D) were treated with 100 nM or 25 nM FXa in A549-ACE2 cells. Infectivity was measured with an immuno-plaque assay 24 hours post infection.
group	plaque number
WA1	41
WA1	47
WA1	40
D614G	44
D614G	42																														15
D614G	43
D614G+A570D	44
D614G+A570D	50
D614G+A570D	41
WA1+100nmFXa	0
WA1+100nmFXa	1
WA1+100nmFXa	4
D614G+100nmFXa	13
D614G+100nmFXa	5
D614G+100nmFXa	7
D614G+A570D+100nmFXa	9
D614G+A570D+100nmFXa	8
D614G+A570D+100nmFXa	12
WA1+25nmFXa	7
WA1+25nmFXa	9
WA1+25nmFXa	15
D614G+25nmFXa	28
D614G+25nmFXa	20
D614G+25nmFXa	26
D614G+A570D+25nmFXa	23
D614G+A570D+25nmFXa	20
D614G+A570D+25nmFXa	16
Figure 7e
Live WT SARS-CoV-2 and Delta variants were treated with 100 nM FXa in A549-ACE2 cells. Infectivity was measured by immune-plaque assays 24 hours post the initial infection and the infection inhibition ratio induced by FXa was summarized (right panel).
group	percentage of inhibition by Fxa
WA1	97.97
WA1	100
WA1	97.97
Delta	24
Delta	34.5
Delta	37
Figure 7a
Figure 7b

## Sheet: Supplementary fig.1
Supplementary Figure 1d
FXa level in plasma and spike expression in patients’ nasopharyngeal swabs measured at different points post diagnosis of COVID-19 by PCR.
FXa	spike
12.7294	6.7
13.0818	4.1
10.5002	0
12.0818	8.4
12.8316	8.5
14.7163	1.3
11.279	0
7.42679	3.2
9.6371	13.1
7.9179	0

## Sheet: Supplementary fig.2
Supplementary Figure 2c
Viral titer in supernatant from VSV-SARS-CoV-2-infected MA104 or MA104-FXa cells at 24 hpi
group	MOI	PFU
MA104	0.06	1500
MA104	0.06	1200
MA104	0.06	1450
MA104+FXa	0.06	50
MA104+FXa	0.06	50
MA104+FXa	0.06	50
MA104	0.13	2800
MA104	0.13	2650
MA104	0.13	2850
MA104+FXa	0.13	100
MA104+FXa	0.13	100
MA104+FXa	0.13	150
MA104	0.25	5400
MA104	0.25	5300
MA104	0.25	5200
MA104+FXa	0.25	150
MA104+FXa	0.25	150
MA104+FXa	0.25	150
MA104	0.5	7800
MA104	0.5	7450
MA104	0.5	7850
MA104+FXa	0.5	200
MA104+FXa	0.5	250
MA104+FXa	0.5	400
Supplementary Figure 2d
Viral titer in supernatant from VSV-SARS-CoV-2-infected MA104 or MA104-FXa cells at 48 hpi
group	MOI	PFU
MA104	0.06	1450
MA104	0.06	1850
MA104	0.06	2100
MA104+FXa	0.06	50
MA104+FXa	0.06	100
MA104+FXa	0.06	50
MA104	0.13	4800
MA104	0.13	4700
MA104	0.13	4550
MA104+FXa	0.13	200
MA104+FXa	0.13	150
MA104+FXa	0.13	350
MA104	0.25	8350
MA104	0.25	8150
MA104	0.25	8400
MA104+FXa	0.25	200
MA104+FXa	0.25	350
MA104+FXa	0.25	400
MA104	0.5	17550
MA104	0.5	17850
MA104	0.5	18100
MA104+FXa	0.5	450
MA104+FXa	0.5	500
MA104+FXa	0.5	650
Supplementary Figure 2a

## Sheet: Supplementary fig.3
Supplementary Figure 3b
Infectivity of VSV-SARS-CoV-2 in MA104 cells in the presence or absence of FXa, TMPRSS2, trypsin, or furin, determined by fluorescence microscopy.
group	MFI
Furin	91930
Furin	91408
Furin	90719
FXa	27668
FXa	22919
FXa	29233
PBS	46581
PBS	44369
PBS	48101
TMPRSS2	89890
TMPRSS2	88599
TMPRSS2	95343
Trypsin	84038
Trypsin	72974
Trypsin	89941
SupplementaryFigure 3c
VSV-SARS-CoV-2 was preincubated with furin, TMPRSS2, trypsin, or FXa at the indicated concentrations for 1 hour before it was used to infect M104 cells. Infectivity was quantified by flow cytometry at 48 hpi
dose	treatment	GFP(%)		dose	treatment	GFP(%)		dose	treatment	GFP(%)		dose	treatment	GFP(%)
control	FXa	56.2		control	TMPRSS2	51.8		control	furin	63.2		control	trypsin	54.6
control	FXa	55.6		control	TMPRSS2	52.3		control	furin	61.5		control	trypsin	52.2
control	FXa	57.9		control	TMPRSS2	52.8		control	furin	63.4		control	trypsin	52.3
1000 nM	FXa	11.3		1000 nM	TMPRSS2	33.9		1000 nM	furin	42.2		1000 nM	trypsin	42
1000 nM	FXa	11.4		1000 nM	TMPRSS2	33.1		1000 nM	furin	41.6		1000 nM	trypsin	41.9
1000 nM	FXa	10.9		1000 nM	TMPRSS2	33.1		1000 nM	furin	42.8		1000 nM	trypsin	41.5
500 nM	FXa	17		500 nM	TMPRSS2	35.9		500 nM	furin	46.8		500 nM	trypsin	76.6
500 nM	FXa	17.3		500 nM	TMPRSS2	34.4		500 nM	furin	48.3		500 nM	trypsin	77.6
500 nM	FXa	16		500 nM	TMPRSS2	34.5		500 nM	furin	48.1		500 nM	trypsin	73.3
250 nM	FXa	21		250 nM	TMPRSS2	39.8		250 nM	furin	66.4		250 nM	trypsin	77.8
250 nM	FXa	20.4		250 nM	TMPRSS2	38.9		250 nM	furin	66.3		250 nM	trypsin	77
250 nM	FXa	20.3		250 nM	TMPRSS2	38.1		250 nM	furin	69		250 nM	trypsin	73.2
125 nM	FXa	37.3		125 nM	TMPRSS2	54		125 nM	furin	80.9		125 nM	trypsin	80.4
125 nM	FXa	36.2		125 nM	TMPRSS2	53.1		125 nM	furin	81.2		125 nM	trypsin	81.2
125 nM	FXa	34.3		125 nM	TMPRSS2	53.4		125 nM	furin	80.2		125 nM	trypsin	82.3
62.5 nM	FXa	40.7		62.5 nM	TMPRSS2	69.2		62.5 nM	furin	80.4		62.5 nM	trypsin	78.5
62.5 nM	FXa	38.5		62.5 nM	TMPRSS2	69.4		62.5 nM	furin	82		62.5 nM	trypsin	76.1
62.5 nM	FXa	41.4		62.5 nM	TMPRSS2	69.9		62.5 nM	furin	82.6		62.5 nM	trypsin	77
32 nM	FXa	46.6		32 nM	TMPRSS2	77.3		32 nM	furin	81.9		32 nM	trypsin	68.6
32 nM	FXa	47.4		32 nM	TMPRSS2	77.3		32 nM	furin	79.5		32 nM	trypsin	79.4
32 nM	FXa	47		32 nM	TMPRSS2	75.6		32 nM	furin	79.8		32 nM	trypsin	75.2
16 nM	FXa	52.8		16 nM	TMPRSS2	71		16 nM	furin	66.8		16 nM	trypsin	59.8
16 nM	FXa	51.7		16 nM	TMPRSS2	70.8		16 nM	furin	64.7		16 nM	trypsin	58.4
16 nM	FXa	54		16 nM	TMPRSS2	71.9		16 nM	furin	67.6		16 nM	trypsin	60.2
Supplementary Figure 3d
Virus production by MA104 cells infected with VSV-SARS-CoV-2 in the presence or absence of FXa, TMPRSS2, trypsin, or furin was determined by subsequently infecting Vero cells
group	PFU
PBS	3250
PBS	3100
PBS	3350
TMPRSS2	5050
TMPRSS2	5750
TMPRSS2	5550
FXa	950
FXa	1000
FXa	1150
Furin	5600
Furin	5500
Furin	5450
Trypsin	5750
Trypsin	5450
Trypsin	5350
Supplementary Figure 3e
VSV-SARS-CoV-2 was preincubated with MA104 cells for 2 hours, washed twice, and then exposed to treatment with FXa. Infectivity of the cells was quantified by flow cytometry at 24 hpi.
group	GFP(%)
PBS	54.2
PBS	54.3
PBS	58
FXa	29.9
FXa	35.7
FXa	36.6

[truncated: 9 more sheets: Supplementary fig.4, Supplementary fig.5, Supplementary fig.6, Supplementary fig.7, Supplementary fig.8, Supplementary fig.9, Supplementary fig.11, Supplementary fig.12, Supplementary fig.13]
